# Supplementary material for: Deep learning-driven adaptive optics for single-molecule localization microscopy
Source: Nat Methods. 2023 Sep 28;20(11):1748–58. doi: 10.1038/s41592-023-02029-0 (PMC10630144; doi:10.1038/s41592-023-02029-0)
Supplement: Supplementary file 16 — This software is distributed as accompanying software for this paper. [file 41592_2023_2029_MOESM16_ESM.zip]

Archive with 31 entries (24 files):
- Software/DL-AO user manual.pdf
- Software/DL-AO_Inference_Demo_Colab/
- Software/DL-AO_Inference_Demo_Colab/DL_AOInferenceDemo.ipynb
- Software/DL-AO_Inference_Demo_Colab/ExampleData/
- Software/DL-AO_Inference_Demo_Colab/ExampleData/Readme.txt
- Software/DL-AO_Inference_Demo_Colab/model.py
- Software/DL-AO_Inference_Demo_Colab/opts.py
- Software/Instruction for Testing Network in Web Browser.pdf
- Software/Training and testing for DL-AO/
- Software/Training and testing for DL-AO/ExampleData/
- Software/Training and testing for DL-AO/ExampleData/data.mat
- Software/Training and testing for DL-AO/ExampleData/label.mat
- Software/Training and testing for DL-AO/ExampleData/Network1.pth
- Software/Training and testing for DL-AO/ExampleData/Network2.pth
- Software/Training and testing for DL-AO/ExampleData/Network3.pth
- Software/Training and testing for DL-AO/ExampleData/testdata.mat
- Software/Training and testing for DL-AO/ExampleData/testlabel.mat
- Software/Training and testing for DL-AO/main.py
- Software/Training and testing for DL-AO/model.py
- Software/Training and testing for DL-AO/opts.py
- Software/Training and testing for DL-AO/test.py
- Software/Training Data Generation/
- Software/Training Data Generation/ExampleData/
- Software/Training Data Generation/ExampleData/MirrorMode.mat
- Software/Training Data Generation/ExampleData/SystemPupil.mat
- Software/Training Data Generation/helpers/
- Software/Training Data Generation/helpers/filterSub.m
- Software/Training Data Generation/helpers/Net1Filter.m
- Software/Training Data Generation/helpers/OTFrescale.m
- Software/Training Data Generation/helpers/PSF_MM.m
- Software/Training Data Generation/main.m
