# Supplementary material for: Deep learning-driven adaptive optics for single-molecule localization microscopy
Source: Nat Methods. 2023 Sep 28;20(11):1748–58. doi: 10.1038/s41592-023-02029-0 (PMC10630144; doi:10.1038/s41592-023-02029-0)
Supplement: Supplementary file 16 — This software is distributed as accompanying software for this paper. [file 41592_2023_2029_MOESM16_ESM.zip › Software/DL-AO_Inference_Demo_Colab/ExampleData/Readme.txt]

ExampleData is required for running the Jupyter Notebook

Before running �DL-AOInferenceDemo.ipynb�, need to copy the following data into this folder:

1. MirrorMode.mat (in Software\Training Data Generation\ExampleData)
2. testdata.mat   (in Software\Training and testing for DL-AO\ExampleData)
3. teslabel.mat   (in Software\Training and testing for DL-AO\ExampleData)
4. Network1.pth   (in Software\Training and testing for DL-AO\ExampleData)
5. Network2.pth   (in Software\Training and testing for DL-AO\ExampleData)
6. Network3.pth   (in Software\Training and testing for DL-AO\ExampleData)
