# Supplementary material for: Deep learning-driven adaptive optics for single-molecule localization microscopy
Source: Nat Methods. 2023 Sep 28;20(11):1748–58. doi: 10.1038/s41592-023-02029-0 (PMC10630144; doi:10.1038/s41592-023-02029-0)
Supplement: Supplementary file 16 — This software is distributed as accompanying software for this paper. [file 41592_2023_2029_MOESM16_ESM.zip › Software/DL-AO_Inference_Demo_Colab/model.py]

####################################################################################################
##Script for DL-AO network architecture definition
##
##(C) Copyright 2019                The Huang Lab
##
##    All rights reserved           Weldon School of Biomedical Engineering
##                                  Purdue University
##                                  West Lafayette, Indiana
##                                  USA
##
##    Peiyi Zhang, Dec 2019
####################################################################################################
import torch
import torch.nn as nn

execfile('opts.py')
opt = options() 

def conv3x3(iChannels, oChannels, stride):
    return nn.Conv2d(iChannels, oChannels, (3, 3), (stride, stride), (1, 1))

def conv1x1(iChannels, oChannels, stride):
    return nn.Conv2d(iChannels, oChannels, (1, 1), (stride, stride), (0, 0))

class resBlock(nn.Module):
    def __init__(self, iChannels, oChannels, stride):
        super(resBlock, self).__init__()

        n = oChannels
        self.residual = nn.Sequential(
                conv3x3(int(iChannels), int(n/4), 1), nn.BatchNorm2d(int(n/4), 1e-3), nn.PReLU(),
                conv3x3(int(n/4), int(n/2), stride), nn.BatchNorm2d(int(n/2), 1e-3), nn.PReLU(),
                conv3x3(int(n/2), int(n), 1), nn.BatchNorm2d(int(n), 1e-3)
                )
        if stride > 1 or iChannels != n:
            self.identity = nn.Sequential(conv1x1(iChannels, oChannels, stride), nn.BatchNorm2d(int(n), 1e-3))
        else:
            self.identity = 'Identity'
        self.prelu = nn.PReLU()

    def forward(self, x):
        out = self.residual(x)
        if self.identity == 'Identity':
            out += x
        else:
            out += self.identity(x)
        out = self.prelu(out)
        return out

class Net(nn.Module):
    def __init__(self, iChannels, output):
        super(Net, self).__init__()
        self.features = nn.Sequential(
                nn.Conv2d(int(iChannels), 64, 7, 1, 3), nn.BatchNorm2d(64, 1e-3), nn.PReLU(),
                nn.Conv2d(64, 128, 5, 1, 2), nn.BatchNorm2d(128, 1e-3), nn.PReLU(),
                resBlock(128, 128, 1), resBlock(128, 128, 1), resBlock(128, 128, 1),
                resBlock(128, 256, 4),
                resBlock(256, 256, 1), resBlock(256, 256, 1), resBlock(256, 256, 1),
                resBlock(256, 1024, int(opt.imHeight/4)),
                resBlock(1024, 1024, 1), resBlock(1024, 1024, 1), resBlock(1024, 1024, 1),
                conv1x1(1024, int(output), 1)
               )

    def forward(self, x):
        x = self.features(x)
        x = x.view(-1, x.size(1))
        return x
