# Supplementary material for: Deep learning-driven adaptive optics for single-molecule localization microscopy
Source: Nat Methods. 2023 Sep 28;20(11):1748–58. doi: 10.1038/s41592-023-02029-0 (PMC10630144; doi:10.1038/s41592-023-02029-0)
Supplement: Supplementary file 16 — This software is distributed as accompanying software for this paper. [file 41592_2023_2029_MOESM16_ESM.zip › Software/Training Data Generation/helpers/filterSub.m]

% (C) Copyright 2022                
%     All rights reserved           
%
% Author: Peiyi Zhang, Nov 2022

function [im_max] = filterSub(data, thresh)
sumim = data;
sz=16/5;
tic
im_unif = unif(sumim,[sz sz 0],'rectangular')-unif(sumim,[2*sz 2*sz 0],'rectangular');
toc
loc_max = (im_unif>=.999*maxf(im_unif,[2*sz 2*sz 0],'rectangular'));
im_max = loc_max & (im_unif>thresh(1));
